# Supplementary material for: Criticism by community people and poor workplace communication as risk factors for the mental health of local welfare workers after the Great East Japan Earthquake: A cross-sectional study
Source: PLoS One. 2017 Nov 22;12(11):e0185930. doi: 10.1371/journal.pone.0185930 (PMC5699795; doi:10.1371/journal.pone.0185930)
Supplement: S1 Table — (XLSX) [file pone.0185930.s001.xlsx]

## Sheet: Sheet1
Table 1. Participant characteristics and psychological symptoms
		Total
		N = 819		(95%Cl)
Age (mean (SD))		46.7052	(10.7)	(46.0-47.5)
Gender
	Male	219	26.7399	(23.7-30.0)
	Female	587	71.6728	(68.6-74.8)
	Unknown	13	1.5873	(0.7-2.4)
Educational qualification
	High school or less	401	48.9621	(45.5-52.4)
	Vocational school or Junior college	237	28.9377	(25.8-32.0)
	Bachelor’s degree or higher	175	21.3675	(18.6-24.2)
	Unknown	6	0.732601	(0.1-1.3)
Preexisting illnesses
	Yes	262	31.9902	(28.8-35.2)
	No	550	67.1551	(63.9-70.4)
	Unknown	7	0.854701	(0.2-1.5)
Psychiatric treatment history
	Yes	54	6.59341	(4.9-8.3)
	No	753	91.9414	(90.1-93.8)
	Unknown	12	1.4652	(0.6-2.3)
Living alone
	Yes	50	6.10501	(4.5-7.7)
	No	758	92.5519	(90.8-94.4)
	Unknown	11	1.3431	(0.6-2.1)
Nature of house damage
	Total collapse	210	25.641	(22.7-28.6)
	Massive collapse	41	5.00611	(3.5-6.5)
	Half collapse	60	7.32601	(5.5-9.1)
	Partial collapse	222	27.1062	(24.1-30.2)
	Almost no damage or none	282	34.4322	(31.2-37.7)
	Unknown	4	0.4884	(0.0-1.0)
Working at SHAKYOs before GEJE
	Yes	491	59.9512	(56.6-63.3)
	No	302	36.8742	(33.6-40.2)
	Unknown	26	3.1746	(2.0-4.4)
Disaster-related personal factors
Near-death experience
	Yes	529	64.591	(61.3-67.9)
	No	275	33.5775	(30.3-36.8)
	Unknown	15	1.8315	(0.9-2.7)
Dead or missing family member(s)
	Yes	68	8.30281	(6.4-10.2)
	No	744	90.8425	(88.9-92.8)
	Unknown	7	0.854701	(0.2-1.5)
Displacement
	Yes	217	26.4957	(23.5–29.5)
	No	583	71.1844	(68.1-74.3)
	Unknown	19	2.3199	(1.3-3.4)
Workplace factors
Criticism by community people
	Yes	242	29.5482	(26.4-32.7)
	No	569	69.475	(66.3-72.6)
	Unknown	8	0.976801	(0.3-1.7)
Lack of rest
	Yes	305	37.2405	(33.9-40.6)
	No	506	61.7827	(58.5-65.1)
	Unknown	8	0.976801	(0.3-1.7)
Lack of communication
	Yes	302	36.8742	(33.6-40.2)
	No	511	62.3932	(59.1-65.7)
	Unknown	6	0.732601	(0.1-1.3)
Psychological symptoms
Probable PTSD
	PCL score ≧ 44	33	4.0293	(2.7-5.4)
	PCL score < 44	770	94.0171	(92.4-95.6)
	Unknown	16	1.9536	(1.0-2.9)
Probable depression
	PHQ-9 score ≧ 10	101	12.3321	(10.1-14.6)
	PHQ-9 score < 10	676	82.5397	(79.9-85.1)
	Unknown	42	5.12821	(3.6-6.6)
High general psychological distress
	K6 score ≧13	65	7.93651	(6.1-9.8)
	K6 score < 13	718	87.6679	(85.4-89.9)
	Unknown	36	4.3956	(3.0-5.8)
SD = standard deviation, CI = confidence interval
