# Supplementary material for: Criticism by community people and poor workplace communication as risk factors for the mental health of local welfare workers after the Great East Japan Earthquake: A cross-sectional study
Source: PLoS One. 2017 Nov 22;12(11):e0185930. doi: 10.1371/journal.pone.0185930 (PMC5699795; doi:10.1371/journal.pone.0185930)
Supplement: S2 Table — (XLSX) [file pone.0185930.s002.xlsx]

## Sheet: Sheet1
Table 2. Risk factors experienced by participants according to the number of high-risk criteria they met.
	Yes	No	χ2	P
Disaster-related personal factors
Near-death experience			22.65	<0.001
Meeting no high-risk criteria	377	356a
Meeting 1 high-risk criterion	57a	8
Meeting 2 high-risk criteria	30	12
Meeting 3 high-risk criteria	11a	1
Dead or missing family member(s)			14.2	0.003
Meeting no high-risk criteria	47	686
Meeting 1 high-risk criterion	4	61
Meeting 2 high-risk criteria	7a	35
Meeting 3 high-risk criteria	4a	8
Displacement			17.01	0.001
Meeting no high-risk criteria	150	583a
Meeting 1 high-risk criterion	18	47
Meeting 2 high-risk criteria	14	28
Meeting 3 high-risk criteria	9a	3
Workplace factors
Criticism by community people			24.32	<0.001
Meeting no high-risk criteria	164	450a
Meeting 1 high-risk criterion	24	41
Meeting 2 high-risk criteria	21a	21
Meeting 3 high-risk criteria	9a	3
Lack of rest			25	<0.001
Meeting no high-risk criteria	204	410a
Meeting 1 high-risk criterion	35a	30
Meeting 2 high-risk criteria	24a	18
Meeting 3 high-risk criteria	8a	4
Lack of communication			64.71	<0.001
Meeting no high-risk criteria	191	423a
Meeting 1 high-risk criterion	45a	20
Meeting 2 high-risk criteria	28a	14
Meeting 3 high-risk criteria	10a	2
a Statistically significant association by adjusted residual analysis (p<0.05)
