# Supplementary material for: Criticism by community people and poor workplace communication as risk factors for the mental health of local welfare workers after the Great East Japan Earthquake: A cross-sectional study
Source: PLoS One. 2017 Nov 22;12(11):e0185930. doi: 10.1371/journal.pone.0185930 (PMC5699795; doi:10.1371/journal.pone.0185930)
Supplement: S3 Table — (XLSX) [file pone.0185930.s003.xlsx]

## Sheet: Table2(最新)
Table 3. Bivariate analysis of factors associated with psychological symptoms.
		Probable PTSD				Probable depression				High general psychological distress
Bivariate analysis		β	SE	OR	P	β	SE	OR	P	β	SE	OR	P
Age		-0.0303359	0.0169458	0.97012	0.0734269	-0.0237565	0.0101341	0.976523	0.0190674	-0.0230768	0.0123254	0.977187	0.061165
Gender
	Female	0.175493	0.414258	1.19183	0.671834	0.294342	0.252435	1.34224	0.243609	0.62119	0.341781	1.86114	0.069139
Disaster-related personal factors
	Near-death experience	1.06939	0.492773	2.91359	0.0299962	1.00693	0.278655	2.73717	<0.01	0.945262	0.341596	2.57349	<0.01
	Dead or missing family member(s)	0.976583	0.471244	2.65537	0.0382329	0.695912	0.323128	2.00554	0.0312657	1.03799	0.350197	2.82353	<0.01
	Displacement	1.2424	0.359392	3.46392	<0.01	0.642043	0.228116	1.90036	<0.01	0.577436	0.274489	1.78146	0.0354065
Workplace factors
	Criticism by community people	1.0858	0.358621	2.96182	<0.01	0.770719	0.219432	2.16132	<0.01	1.2333	0.269513	3.43254	<0.01
	Lack of rest	0.605852	0.356322	1.83281	<0.01	1.13458	0.224232	3.10986	<0.01	0.97515	0.266287	2.65157	<0.01
	Lack of communication	1.54273	0.400369	4.67733	<0.01	1.74417	0.24404	5.72115	<0.01	1.80842	0.3061	6.10081	<0.01
SE = standard error, OR = adjusted odds ratio
