# Supplementary material for: Criticism by community people and poor workplace communication as risk factors for the mental health of local welfare workers after the Great East Japan Earthquake: A cross-sectional study
Source: PLoS One. 2017 Nov 22;12(11):e0185930. doi: 10.1371/journal.pone.0185930 (PMC5699795; doi:10.1371/journal.pone.0185930)
Supplement: S4 Table — (XLSX) [file pone.0185930.s004.xlsx]

## Sheet: Table3(最新)
Table 4. Multivariate analysis of factors associated with psychological symptoms.
		Probable PTSD				Probable depression				High general psychological distress
Multivariate analysis		β	SE	OR	P	β	SE	OR	P	β	SE	OR	P
Age						-0.0127992	0.0147526	0.987282	0.385619
Gender
	Female
Disaster-related personal factors
	Near-death experience	0.931548	0.554083	2.53844	0.0927157	0.943643	0.388059	2.56933	0.0150282	0.557115	0.374027	1.74563	0.136354
	Dead or missing family member(s)	0.770479	0.507168	2.1608	0.128717	0.313751	0.428926	1.36855	0.464485	0.927553	0.414514	2.52832	0.0252412
	Displacement	1.0344	0.385987	2.81342	0.00736468	0.801286	0.291225	2.22841	<0.01	0.118533	0.314608	1.12584	0.70635
Workplace factors
	Criticism by community people	0.835496	0.389954	2.30596	0.0321493	0.246215	0.291236	1.27917	0.39788	0.935888	0.300725	2.54948	<0.01
	Lack of rest					0.307409	0.469067	1.3599	0.512234	0.384092	0.304761	1.46828	0.207559
	Lack of communication	1.3782	0.430804	3.96775	<0.01	1.45228	0.303161	4.27286	<0.01	1.5376	0.341996	4.65339	<0.01
SE = standard error, OR = adjusted odds ratio
