# Supplementary material for: Criticism by community people and poor workplace communication as risk factors for the mental health of local welfare workers after the Great East Japan Earthquake: A cross-sectional study
Source: PLoS One. 2017 Nov 22;12(11):e0185930. doi: 10.1371/journal.pone.0185930 (PMC5699795; doi:10.1371/journal.pone.0185930)
Supplement: S1 Questionnaire E — (XLSX) [file pone.0185930.s006.xlsx]

## Sheet: Survey form
	Sex		Male/Female			Age		Years			Employee number
[Current condition]						(Please circle the number that applies) E.g.. 1. Yes ・ 2. No)
1) Current household size・・・・・・・・・・・・・・・・・・																			1. Living alone ・ 2. Two people ・ 3. Three people ・ 4. Four or more people
2) Highest qualification ・・・・・・・・・・・・・・・・・・・・・・・・・・・・・・・																			1. Middle school ・ 2. High school ・ 3. Vocational school ・ 4. Junior college ・ 5. Bachelor’s degree or higher
3) When did you start working at the social welfare council? ・・・・・・・・・・・・・																						0. Before the earthquake ・ 1. After the earthquake ( months)
(For those who have marked after the earthquake, please mention how many months it has been since you started working. E.g.) For 1 year 2 months, enter 14 months)
4) Did you lose your job due to the earthquake? ・・・・・・・・・・・・・・・・・																							1. Yes ( ) ・ 0. No
		(Those who answer 1., please mention the line of your work before the earthquake. E.g.) Fishing, marine products processing, food and drink industry, construction, store management, etc.)
5) The situation of your house after the earthquake ・・・・・・・・・・・・・・・・・・																				5. Total collapse				4. Massive collapse						3. Half collapse				2. Partial collapse
																				1. Almost no damage								0. No damage
6) Your relocation due to the effects of the earthquake ・・・・・・・・																				2. I moved to temporary housing (including private lease borrowing)
																				1. I moved to a house other than the above
																				0. I did not move
7) Are any of your family members dead/missing due to the earthquake? ・・・・・・・・・・・・・・・・・・・・・・・・・・・・																															1. Yes ・ 0. No
8) Are any of your close acquaintances dead/missing due to the earthquake? ・・・・・・・・・・・・・・・・・・・・・・																															1. Yes ・ 0. No
9) Have you had a near-death experience due to the quake, tsunami, or subsequent evacuation? ・・・・・・・・・・・・・・・
										・・・・・・・・・・・・・・							0. Not at all ・ 1. Not much ・ 2. Somewhat ・ 3. Very much
10) Your household budget after the earthquake ・・・・・・・・・・・・・・・・・																	0. Not reduced at all ・ 1. Somewhat reduced ・ 2. Reduced considerably
11) Are you busy at work and unable to get enough rest? ・・・・・・・・・・・・・・・・・・・・・・・																	0. Not at all ・ 1. Not much ・ 2. Somewhat ・ 3. Very much
12) Are you busy around the house and unable to get enough rest? ・・・・・・・・・・・・・・・・・・・・																	0. Not at all ・ 1. Not much ・ 2. Somewhat ・ 3. Very much
13) Are you currently having difficulties with interpersonal relationships at your workplace? ・・・
																	0. Not at all ・ 1. Not much ・ 2. Somewhat ・ 3. Very much
14) Do you feel your present job is rewarding? ・・・・・・・																	0. Not at all ・ 1. Not much ・ 2. Somewhat ・ 3. Very much
15) Have you ever been criticised by community people during work and had a mentally painful time?
										・・・・・・・・・・・・・・							0. Not at all ・ 1. Not much ・ 2. Somewhat ・ 3. Very much
16) How do you feel about the progress of reconstruction of the region?
	・・・・・・・・				0. Not progressing at all ・ 1. Not progressing much ・ 2. Progressing somewhat ・ 3. Progressing well
[Current state of health]
17) Do you feel anxious about your health? ・・・・・・・・・・・・・・・・・・・・・・・・・・・・・・・・・・・・・																															1. Yes ・ 0. No
18) Have you been receiving treatment for a condition since before the earthquake? ・・・・・・・・・・・・・・・・・・・・・・・・・・・・・・・・・																															1. Yes ・ 0. No
19) Are there any conditions that you have newly started receiving treatment for after the earthquake? ・・・・・・・・・・・・・・・・・・・・・・・・・・・・・																															1. Yes ・ 0. No
20) Have you received treatment for mental health problems before the earthquake? ・・・																															1. Yes ・ 0. No
21) Have you had a consultation related to mental health problems after the earthquake?																															1. Yes ・ 0. No
22) The quantity of your drinking as compared to before the earthquake ・・・・・・・																			0. I do not drink ・ 1. No change ・ 2. Reduced ・ 3. Increased
23) Does your family have health problems?・・・・・・・・・・・・・・・・・・・・・・・・・・・・・・・・																															1. Yes ・ 0. No
[Others]
(1) Would you like it if you had the opportunity to individually consult with experts regarding mental health while at work?
								[ 1. I would like it ・ 2. Either is fine ・ 3. I would not like it ]
(2) Anything else (please enter if you have any other concerns, doubts, or requests)
